# Supplementary material for: A highly differentiated region of wheat chromosome 7AL encodes a Pm1a immune receptor that recognizes its corresponding AvrPm1a effector from Blumeria graminis
Source: New Phytol. 2020 Dec 15;229(5):2812–26. doi: 10.1111/nph.17075 (PMC8022591; doi:10.1111/nph.17075)
Supplement: Supplementary file 1 — Dataset S1 Sequences produced by gene‐synthesis used in this study. [file NPH-229-2812-s002.xlsx]

## Sheet: info
New Phytologist Supporting Information
Article title: A highly differentiated region of wheat chromosome 7AL encodes a Pm1a immune receptor that recognises its corresponding AvrPm1a effector from Blumeria graminis
Authors: Tim Hewitt, Marion C. Mueller, István Molnár , Martin Mascher, Kateřina Holušová, Hana Šimková, Lukas Kunz, Jianping Zhang, Jianbo Li, Dhara Bhatt, Raghvendra Sharma, Seraina Schudel, Guotai Yu, Burkhard Steuernagel, Sambasivam Periyannan, Brande Wulff, Mick Ayliffe, Robert McIntosh, Beat Keller, Evans Lagudah and Peng Zhang
Article acceptance date: 1 November 2020

## Sheet: data
Supplementary Data File 1. Sequences produced by gene-synthesis used in this study.
Gene/Name	Sequence (5' to 3')
AvrPm1a candidates (signal peptide removed, codon-optimized for N. benthamiana)
BgtE-5612_96224	ATGGCTTTCTCTTATAAAACAGCTCACATAAAGGAGGGTAGCAAAGGGTTTATATGCCACGGTGATCTGTTTTCCGAGGCCAATTATGGAGATGATAAAATTAGGGCCTTAAAGGTACTGAAACACTGCCATAATACGCCTTTCGATGTCGAAATGCTCCAAGATATTTTTGTGAGTGAGAAACCGGAGAATTTTATGATGTACGACAATTCAGACGCTAAAGGTCATTATTTATTTCTCTTGCCGTCTTTAACTAAGGTCTATCCTAAGAATTCTTACGATCTGCGTCACGAATACCACCTGTTGTTGGATGATAGTGGGCGAACATGCGCCCTCATGCTCTGGAAAATAAAGATCACTCCCAAAGGGAAGAGTTCAGAGGAGCCGACCTATGAAATC…
BgtE-5612_THUN12	ATGGCTTTCTCTTATAAAACAGCTCACATAGAGGAGGGTAGCAAAGGGTTTATATGCCACGGTGATTTCTTTTCCGAGGCCAATTATAGAGATGATAAAATTAGGGCCTTAAAGGTACTGAAACACTCTCATAATACGCCTTTCGATGTCGAAATGCTCCAAGATATTTTTGTGAGTGAGAAACCGGAGAATTTTATGATGTACGACAATTCAGACGCTAAAGGTCATTATTTATTTCTCTTGCCGTCTTTAACTAAGGTCTATCCTAAGAATTCTTACGATCTGCGTCACGAATACCACCTGTTGTTGGATGATAGTGGGCGAACATGCGCCCTCATGCTCTGGAAAATAAAGATCACTCCCAAAGGGAAGAGTTCAGAGGAGCCGACCTATGAAATC…
BgtE-20015_96224	ATGGCATATCAGACGAGTCATATCGCAGAAGATAGGAAAAAATTTGACTGTAATGGTTTTATTATCAAGTACGTTGACTATAGGGATGACTATTTTTTGGCTGCACGTTCCATATTAAATGATGAACACCCGCATCCGACCTCTAGAGGGTTCATTAGTGACTACCTCGGAATCGGCAGCGATACTAGATTCGTTCTGTTTTTAGATGAAAGCTCAGTCACTTTCTACAGTAGTGATTTGAGGATACCTATGAAAACTGAGACAACAAACAGGGGAACTTTACAGACTTCTTACTTCATCATACTTGACAACGAGTCCCGTACAGTTGCCATGTTCATGCGTGTCACAAACACCCATACTGATCGATTTGGCGAATCCTGGACTGGAACGAGCTACAAC…
BgtE-20015_THUN12	ATGGCATATCAGACGAGTCATATCGCAGAAGATAGGAAAAAATTTGACTGTAATGGTTTTATTATCAAGTACGTTGACTATAGGGATGACTATTTTTTGGCTGCACGTTCCATATTAAATGATGAACACCCGCATCCGACCTCTAGAGGGTTCATTAGTGACTACCTCGGAATCGGCAGCGATACTAGATTCGTTCTGTTTTTAGATGAAAGCTCAGTCGCTTTCTACAGTAGTGATTTGAGGATACCTATGAAAACTGAGACAACAAACAGGGGAACTTTACAGACTTCTTACTTCATCATACTTGACAACGAGTCCCGTACAGTTGCCATGTTCATGCGTGTCACAAACACCCATACTGATCGATTTGGCGAATCCTGGACTGGAACGAGCTACAAC…
AvrPm1a candidates epitope tagged (signal peptide removed, codon-optimized for N. benthamiana)
BgtE-5612-HA_96224	ATGGCTTTCTCTTATAAAACAGCTCACATAAAGGAGGGTAGCAAAGGGTTTATATGCCACGGTGATCTGTTTTCCGAGGCCAATTATGGAGATGATAAAATTAGGGCCTTAAAGGTACTGAAACACTGCCATAATACGCCTTTCGATGTCGAAATGCTCCAAGATATTTTTGTGAGTGAGAAACCGGAGAATTTTATGATGTACGACAATTCAGACGCTAAAGGTCATTATTTATTTCTCTTGCCGTCTTTAACTAAGGTCTATCCTAAGAATTCTTACGATCTGCGTCACGAATACCACCTGTTGTTGGATGATAGTGGGCGAACATGCGCCCTCATGCTCTGGAAAATAAAGATCACTCCCAAAGGGAAGAGTTCAGAGGAGCCGACCTATGAAATC…
BgtE-5612-HA_THUN12	ATGGCTTTCTCTTATAAAACAGCTCACATAGAGGAGGGTAGCAAAGGGTTTATATGCCACGGTGATTTCTTTTCCGAGGCCAATTATAGAGATGATAAAATTAGGGCCTTAAAGGTACTGAAACACTCTCATAATACGCCTTTCGATGTCGAAATGCTCCAAGATATTTTTGTGAGTGAGAAACCGGAGAATTTTATGATGTACGACAATTCAGACGCTAAAGGTCATTATTTATTTCTCTTGCCGTCTTTAACTAAGGTCTATCCTAAGAATTCTTACGATCTGCGTCACGAATACCACCTGTTGTTGGATGATAGTGGGCGAACATGCGCCCTCATGCTCTGGAAAATAAAGATCACTCCCAAAGGGAAGAGTTCAGAGGAGCCGACCTATGAAATC…
BgtE-20015-HA_96224	ATGGCATATCAGACGAGTCATATCGCAGAAGATAGGAAAAAATTTGACTGTAATGGTTTTATTATCAAGTACGTTGACTATAGGGATGACTATTTTTTGGCTGCACGTTCCATATTAAATGATGAACACCCGCATCCGACCTCTAGAGGGTTCATTAGTGACTACCTCGGAATCGGCAGCGATACTAGATTCGTTCTGTTTTTAGATGAAAGCTCAGTCACTTTCTACAGTAGTGATTTGAGGATACCTATGAAAACTGAGACAACAAACAGGGGAACTTTACAGACTTCTTACTTCATCATACTTGACAACGAGTCCCGTACAGTTGCCATGTTCATGCGTGTCACAAACACCCATACTGATCGATTTGGCGAATCCTGGACTGGAACGAGCTACAAC…
BgtE-20015-HA_THUN12	ATGGCATATCAGACGAGTCATATCGCAGAAGATAGGAAAAAATTTGACTGTAATGGTTTTATTATCAAGTACGTTGACTATAGGGATGACTATTTTTTGGCTGCACGTTCCATATTAAATGATGAACACCCGCATCCGACCTCTAGAGGGTTCATTAGTGACTACCTCGGAATCGGCAGCGATACTAGATTCGTTCTGTTTTTAGATGAAAGCTCAGTCGCTTTCTACAGTAGTGATTTGAGGATACCTATGAAAACTGAGACAACAAACAGGGGAACTTTACAGACTTCTTACTTCATCATACTTGACAACGAGTCCCGTACAGTTGCCATGTTCATGCGTGTCACAAACACCCATACTGATCGATTTGGCGAATCCTGGACTGGAACGAGCTACAAC…
Pm1a synthesized overlapping fragments
Pm1a_fragmentA(5')	CTATCTCTCTCGAGCTTTCGCAGATCATCAAGCTTATGGTGGGCTTGGGCGTGGGCGTCGGGACGGGGGCGTTGGGCTCCGTCATCGGCAAGCTCACCACCTTGCTCGGCGACGAGTACACCATGCTCAAGAGGGTACGCAAGGACATCGCCTTCCTCCAGCGCGAGCTTCGCAGGATGCAGATCCTGGTGGACACACTGGCGGACATGGAAGAGCTCGACGAGCTGGCCAAGGACTGGAAGGGCAACATGCGCGACCTCAGCTATGACATGGAGGAGTGCATCGACCGCTTCATGCTCCGTCTCGGGAACGGCGACGCCAGGCCCAGGTTCGTGAAGAAGACAGCTCGCAGGCTCAAGACGCTCTTTGAGCGCCATGGCATCGGGTCCCAGATCAAGG…
Pm1a_fragmentB(3')	GACCATCGAATTTACGCCAGTGAGCTTAATTAATAGTGTAACAATTCATGTAGGTACTTCCTTGTTATTGATGATTTATGGAAAGTACAAGATTGGGAATTTATCAAAGCAGCTTTTCCTGACAATTATAATGGTAGCAGAATAATTGCGACTACACGCATAGCCAATGTAGCCAGGTCATGTTGTTCCAACTCTAGTGGTCAGCTCTACCAAATGCTACCTTTGAATGATTTTGATTCCCGAAGATTGTTCTTTAAGAGAATTTTCGACTCAGAAAGTTTATGCCCTTCTCAACTGGAAAAGGTTTCAGCTAGGATCTTAAAAAAATGTGGCGGTATGCCGTTGGCTATAATTACCATTGCGAGTTTGCTAGCCAATAAACCTCCAAGCGCAGCTGAA…
